# Supplementary material for: Child Weight Gain Trajectories Linked To Oral Microbiota Composition
Source: Sci Rep. 2018 Sep 19;8:14030. doi: 10.1038/s41598-018-31866-9 (PMC6145887; doi:10.1038/s41598-018-31866-9)
Supplement: Supplementary file 2 — Supplemental Table 7 [file 41598_2018_31866_MOESM2_ESM.xlsx]

## Sheet: ChildGutGenusGroupings
1	2	3	4	5	6	7	8	9	10	11	12	13	14	15	16	17	18	19	20	21	22	23	24	25	26	27	28	29	30	31	32	33	34	35	36	37	38	39	40	41	42	43	44	45	46	47	48	49	50
Actinomyces	Micrococcus	Rothia	Bifidobacterium	Adlercreutzia	Collinsella	Eggerthella	Bacteroides	Dysgonomonas	Paludibacter	Parabacteroides	Porphyromonas	AF12	Odoribacter	YRC22	Flavobacterium	Bacillus	Granulicatella	Enterococcus	Lactobacillus	Lactococcus	Streptococcus	Turicibacter	Clostridiisalibacter	Clostridium	Dehalobacterium	Anaerofustis	Pseudoramibacter_Eubacterium	Anaerostipes	Blautia	Butyrivibrio	Dorea	Epulopiscium	Lachnobacterium	Lachnospira	Oribacterium	Pseudobutyrivibrio	Roseburia	Desulfosporosinus	Desulfotomaculum	Anaerotruncus	Faecalibacterium	Oscillospira	YNPFFP6	Anaerovibrio	Dialister	Megasphaera	Phascolarctobacterium	Selenomonas	Veillonella
Actinobaculum	Microbispora	Sinomonas	Alloscardovia	Atopobium	Coriobacterium	Slackia	BF311	CandidatusAzobacteroides			Tannerella	Blvii28	Butyricimonas	Paraprevotella	Cellulophaga	Anoxybacillus	Desemzia	Tetragenococcus	Pediococcus				CandidatusArthromitus	Geosporobacter_Thermotalea	Christensenella	Alkalibacter			Coprococcus	Catonella								Desulfitobacter	Desulfotomaculum_Desulfovirgula	Anaerofilum			Sulfobacillus	Anaeromusa	G07	Mitsuokella	Propionispora	Sporomusa	vadinHB04
Arcanobacterium	Kocuria	Zhihengliuella	Bombiscardovia			Solirubrobacter	5-7N15					PW3		CF231	Capnocytophaga	Anaerobacillus	Carnobacterium	Vagococcus	Weissella				Caminicella	Natronincola_Anaerovirgula	Caldicoprobacter	Acetobacterium			Shuttleworthia									DehalobacterSyntrophobotulus	Desulfurispora	Ethanoligenens			Tepidibacter	Acidaminococcus		Pectinatus	Schwartzia	Succiniclasticum
CandidatusAncillula	Citricoccus		Gardnerella			Patulibacter						Rikenella		BE24	Arenibacter	Alkalibacillus	Trichococcus		Leuconostoc				Caloranaerobacter	Oxobacter	Heliorestis	Garciella			Moryella										Niigata-25				Peptostreptococcus	BSV43		Pelosinus		Thermosinus
Corynebacterium	Arthrobacter		Scardovia			Rubrobacter									Aquimarina	Geobacillus	Marinilactibacillus		Fructobacillus				Caloramator	Proteiniclasticum	Lutispora														Pelotomaculum				Filifactor	Megamonas
Mobiluncus	Nesterenkonia					Nitriliruptor									Aequorivita	Lentibacillus	Facklamia						Alkaliphilus	Sarcina	Gracilibacter														Peptococcus				Symbiobacterium
N09	Renibacterium					Euzebya									Gelidibacter	Marinibacillus	Alloiococcus						02d06	SMB53															rc4-4				Syntrophomonas
Trueperella						CandidatusMicrothrix									Gillisia	Marinococcus	Alkalibacterium							Thermoanaerobacterium															Sporotomaculum
Varibaculum						Iamia									Gramella	Natronobacillus	Aerococcus							Thermohalobacter															WCHB1-84
Actinopolyspora						Ferrimicrobium									Kordia	Oceanobacillus	Abiotrophia							Tindallia_Anoxynatronum
Saccharothrix						Acidimicrobium									Lacinutrix	Pontibacillus
Lentzea															Leeuwenhoekiella	Salimicrobium
Kibdelosporangium															Lutimonas	Terribacillus
Actinokineospora															Maribacter	Thalassobacillus
Actinoalloteichus															Mesonia	Virgibacillus
Georgenia															Muricauda	Kyrpidia
Brevibacterium															Myroides	Alicyclobacillus
Oerskovia															Polaribacter	Brochothrix
Demequina															Psychroflexus	Paenibacillus
Cellulomonas															Psychroserpens	Cohnella
Actinotalea															Robiginitalea	Brevibacillus
Cryptosporangium															Salegentibacter	Aneurinibacillus
Dermabacter															Salinimicrobium	Ammoniphilus
Brachybacterium															Sediminicola	Pasteuria
Dermacoccus															Tenacibaculum	Viridibacillus
Dermatophilus															Ulvibacter	Ureibacillus
Dietzia															Winogradskyella	Sporosarcina
Frankia															Zhouia	Solibacillus
Modestobacter															Zobellia	Rummeliibacillus
Geodermatophilus															Wandonia	Planomicrobium
Blastococcus															Owenweeksia	Planococcus
Glycomyces															Fluviicola	Paenisporosarcina
Gordonia															Cryomorpha	Lysinibacillus
Tetrasphaera															Crocinitomix	Kurthia
Terracoccus															Brumimicrobium	Sporolactobacillus
Serinicoccus															Blattabacterium	Pullulanibacillus
Phycicoccus															Weeksella	Salinicoccus
Kytococcus															Wautersiella	Macrococcus
Knoellia															Riemerella	Jeotgalicoccus
Janibacter															Ornithobacterium	Thermoactinomyces
Arsenicicoccus															Elizabethkingia	Shimazuella
Jonesia															Cloacibacterium	Planifilum
Kineosporia															Chryseobacterium	Laceyella
Kineococcus															Ucs1325	Exiguobacterium
Rathayibacter															SGUS912	Thermicanus
Pseudoclavibacter															SC3-56	Gemella
Mycetocola															CandidatusCardinium	Staphylococcus
Microbacterium															CandidatusAmoebophilus
Leucobacter															Roseivirga
Frigoribacterium															Reichenbachiella
Curtobacterium															Persicobacter
Cryocola															JTB248
Cryobacterium															Fulvivirga
Clavibacter															Flexithrix
CandidatusRhodoluna															Flexibacter
Salinibacterium															Flammeovirga
CandidatusAquiluna															Sporocytophaga
Propionibacterium															Spirosoma
Agromyces															Runella
Agrococcus															Rudanella
Microlunatus															Rhodocytophaga
Luteococcus															Pontibacter
Tessaracoccus															Microscilla
Xylanimicrobium															Leadbetterella
Promicromonospora															Hymenobacter
Cellulosimicrobium															Flectobacillus
Streptomonospora															Emticicia
Prauseria															Dyadobacter
Nocardiopsis															Cytophaga
Propionicimonas															Adhaeribacter
Pimelobacter															Sphingobacterium
Nocardioides															Pedobacter
Kribbella															Parapedobacter
Friedmanniella															Olivibacter
Aeromicrobium															KSA1
Actinopolymorpha															Balneola
Rhodococcus															Salisaeta
Nocardia															Salinibacter
Mycobacterium															Rubricoccus
Virgisporangium															Rhodothermus
Verrucosispora															Saprospira
Solwaraspora															Lewinella
Pilimelia															Haliscomenobacter
Dactylosporangium															Segetibacter
Couchioplanes															Sediminibacterium
Catellatospora															Niabella
Actinoplanes															Flavisolibacter
Actinocatenispora															Flavihumibacter
Thermobispora															Chitinophaga
Saccharopolyspora
Saccharomonospora
Pseudonocardia
Prauserella
Jiangella
Amycolatopsis
Actinomycetospora
Rarobacter
Sanguibacter
Sporichthya
Streptomyces
Kitasatospora
Streptosporangium
Nonomuraea
Actinomadura
Actinocorallia
Actinoallomurus
Tsukamurella
Williamsia
Yaniella
[truncated: 25 more columns]

## Sheet: ChildOralGenusGroupings
1	2	3	4	5	6	7	8	9	10	11	12	13	14	15	16	17	18	19	20	21	22	23	24	25	26	27	28	29	30	31	32	33	34	35	36	37	38	39	40	41	42	43	44	45	46	47	48	49	50
Actinomyces	Corynebacterium	Micrococcus	Rothia	Rhodococcus	Propionibacterium	Streptomyces	Bifidobacterium	Collinsella	Bacteroides	CandidatusAzobacteroides	Paludibacter	Parabacteroides	Porphyromonas	Tannerella	YRC22	Capnocytophaga	Chryseobacterium	Cloacibacterium	KSA1	Anoxybacillus	Bacillus	Paenibacillus	Lysinibacillus	Jeotgalicoccus	Staphylococcus	Gemella	Abiotrophia	Aerococcus	Alloiococcus	Facklamia	Desemzia	Granulicatella	Trichococcus	Enterococcus	Lactobacillus	Lactococcus	Streptococcus	Clostridium	Blautia	Butyrivibrio	Oribacterium	Desulfotomaculum	Faecalibacterium	Anaerovibrio	Dialister	Megasphaera	Selenomonas	Veillonella	Dethiosulfatibacter
Actinobaculum	Cryptosporangium	Microbispora	Sinomonas	Nocardia	Microlunatus	Kitasatospora	Alloscardovia	Atopobium	BF311	Dysgonomonas					Paraprevotella	Arenibacter		Elizabethkingia	Balneola	Anaerobacillus	Geobacillus	Cohnella	Kurthia	Macrococcus		Turicibacter		Alkalibacterium		Marinilactibacillus	Carnobacterium			Tetragenococcus	Pediococcus			Clostridiisalibacter	Anaerostipes		Pseudobutyrivibrio	Desulfosporosinus	Ethanoligenens	Anaeromusa	G07	Mitsuokella	Sporomusa	vadinHB04	Anaerococcus
Arcanobacterium	Dermabacter	Kocuria	Zhihengliuella	Mycobacterium	Luteococcus	Streptosporangium	Bombiscardovia	Adlercreutzia	5-7N15						CF231	Aquimarina		Ornithobacterium	Salisaeta	Alkalibacillus	Lentibacillus	Brevibacillus	Paenisporosarcina	Salinicoccus										Vagococcus	Weissella			CandidatusArthromitus	Epulopiscium			Desulfitobacter	Anaerotruncus	Acidaminococcus	Megamonas	Pectinatus	Succiniclasticum		168
CandidatusAncillula	Brachybacterium	Citricoccus		Virgisporangium	Tessaracoccus	Nonomuraea	Gardnerella	Coriobacterium							Odoribacter	Aequorivita		Riemerella\&Wautersiella	Salinibacter		Marinibacillus	Aneurinibacillus	Planococcus												Leuconostoc			Caminicella	Lachnobacterium			Dehalobacter\	Anaerofilum	BSV43		Pelosinus	Thermosinus		Finegoldia
Mobiluncus	Dermacoccus	Arthrobacter		Verrucosispora	Thermobispora	Actinomadura	Scardovia	Eggerthella							Butyricimonas	Cellulophaga		Weeksella	Rubricoccus		Marinococcus	Ammoniphilus	Planomicrobium												Fructobacillus			Caloranaerobacter	Lachnospira			Syntrophobotulus	Oscillospira			Phascolarctobacterium			GW-34
N09	Dermatophilus	Nesterenkonia		Solwaraspora	Saccharopolyspora	Actinocorallia		Slackia							Rikenella	Flavobacterium			Rhodothermus		Natronobacillus	Brochothrix	Rummeliibacillus															Caloramator	Shuttleworthia			Desulfotomaculum\				Propionispora			Gallicola
Trueperella	Dietzia	Renibacterium		Pilimelia	Saccharomonospora	Actinoallomurus		CandidatusMicrothrix							PW3	Gelidibacter			Sphingobacterium		Oceanobacillus	Kyrpidia	Solibacillus															Alkaliphilus	Catonella			Desulfovirgula				Schwartzia			Helcococcus
Varibaculum	Frankia			Dactylosporangium	Pseudonocardia	Tsukamurella		Iamia							Blvii28	Gillisia			Pedobacter		Pontibacillus	Alicyclobacillus	Sporosarcina															X02d06	Coprococcus			Desulfurispora							Parvimonas
Actinopolyspora	Modestobacter			Couchioplanes	Prauserella	Williamsia		Ferrimicrobium							AF12	Gramella			Parapedobacter		Salimicrobium	Pasteuria	Ureibacillus															Geosporobacter\	Dorea			Niigata-25							Peptoniphilus
Saccharothrix	Geodermatophilus			Catellatospora	Jiangella	Yaniella		Acidimicrobium							BE24	Kordia			Olivibacter		Terribacillus		Viridibacillus															Thermotalea	Moryella			Pelotomaculum							Sedimentibacter
Lentzea	Blastococcus			Actinoplanes	Amycolatopsis			Nitriliruptor								Lacinutrix			Ucs1325		Thalassobacillus		Sporolactobacillus															Natronincola\	Roseburia			Peptococcus							Sporanaerobacter
Kibdelosporangium	Glycomyces			Actinocatenispora	Actinomycetospora			Euzebya								Leeuwenhoekiella			SGUS912		Virgibacillus		Pullulanibacillus															Anaerovirgula				Sporotomaculum							Tepidimicrobium
Actinokineospora	Gordonia			Propionicimonas	Rarobacter			Rubrobacter								Lutimonas			SC3-56				Thermicanus															Oxobacter				WCHB1-84							Tissierella\
Actinoalloteichus	Tetrasphaera			Pimelobacter	Sanguibacter			Solirubrobacter								Maribacter			CandidatusCardinium				Exiguobacterium															Proteiniclasticum				rc4-4							Soehngenia
Georgenia	Terracoccus			Nocardioides	Sporichthya			Patulibacter								Mesonia			CandidatusAmoebophilus				Thermoactinomyces															SMB53				Tepidibacter							WAL\
Brevibacterium	Serinicoccus			Kribbella												Muricauda			Roseivirga				Shimazuella															Sarcina				Peptostreptococcus							1855D
Oerskovia	Phycicoccus			Friedmanniella												Myroides			Reichenbachiella				Planifilum															Thermoanaerobacterium				Filifactor							ecb11
Demequina	Kytococcus			Aeromicrobium												Polaribacter			Persicobacter				Laceyella															Thermohalobacter				Syntrophomonas							ph2
Cellulomonas	Knoellia			Actinopolymorpha												Psychroflexus			JTB248																			Tindallia\				Symbiobacterium							Mogibacterium
Actinotalea	Janibacter			Streptomonospora												Psychroserpens			Fulvivirga																			Anoxynatronum				YNPFFP6							Anaerovorax
	Arsenicicoccus			Prauseria												Robiginitalea			Flexithrix																			Christensenella				Sulfobacillus							WH1-8
	Jonesia			Nocardiopsis												Salegentibacter			Flexibacter																			Caldicoprobacter											NP25
	Kineosporia			Xylanimicrobium												Salinimicrobium			Flammeovirga																			Dehalobacterium											Guggenheimella
	Kineococcus			Promicromonospora												Sediminicola			Sporocytophaga																			Pseudoramibacter\											Fusibacter
	Salinibacterium			Cellulosimicrobium												Tenacibaculum			Spirosoma																			Eubacterium											Acidaminobacter
	Rathayibacter															Ulvibacter			Runella																			Garciella											Thermodesulfobium
	Pseudoclavibacter															Winogradskyella			Rudanella																			Anaerofustis											Coprothermobacter
	Mycetocola															Zhouia			Rhodocytophaga																			Alkalibacter											Thermovenabulum
	Microbacterium															Zobellia			Pontibacter																			Acetobacterium											Thermoanaerobacter
	Leucobacter															Wandonia			Microscilla																			Lutispora											Thermacetogenium
	Frigoribacterium															Owenweeksia			Leadbetterella																			Gracilibacter											Moorella
	Curtobacterium															Fluviicola			Hymenobacter																			Heliorestis											Caldanaerobacter
	Cryocola															Cryomorpha			Flectobacillus																														Caldicellulosiruptor
	Cryobacterium															Crocinitomix			Emticicia																														Natranaerobius
	Clavibacter															Brumimicrobium			Dyadobacter																														CandidatusContubernalis
	CandidatusRhodoluna															Blattabacterium			Cytophaga																														KF-Gitt2-16
	CandidatusAquiluna																		Adhaeribacter																														Dethiobacter
	Agromyces																		Saprospira																														Anaerobranca
	Agrococcus																		Lewinella																														A55\
																			Haliscomenobacter																														D21
																			Segetibacter																														Natroniella
																			Sediminibacterium																														Halanaerobacter
																			Niabella																														Acetohalobium
																			Flavisolibacter																														Halanaerobium
																			Flavihumibacter
																			Chitinophaga
[truncated: 27 more columns]

## Sheet: MotherOralGenusGroupings
1	2	3	4	5	6	7	8	9	10	11	12	13	14	15	16	17	18	19	20	21	22	23	24	25	26	27	28	29	30	31	32	33	34	35	36	37	38	39	40	41	42	43	44	45	46	47	48	49	50
Actinomyces	Corynebacterium	Gordonia	Microbacterium	Kocuria	Micrococcus	Rhodococcus	Propionibacterium	Streptomyces	Bifidobacterium	Atopobium	Bacteroides	Paludibacter	Porphyromonas	Tannerella	YRC22	Capnocytophaga	Chryseobacterium\&Cloacibacterium	Saprospira	Anoxybacillus	Jeotgalicoccus	Staphylococcus	Gemella	Aerococcus	Alloiococcus	Facklamia	Granulicatella	Trichococcus	Enterococcus	Lactobacillus	Lactococcus	Streptococcus	Clostridium	Blautia	Butyrivibrio	Catonella	Coprococcus	Moryella	Oribacterium	Roseburia	Desulfotomaculum	Peptostreptococcus	Faecalibacterium	Oscillospira	Dialister	Megasphaera	Schwartzia	Selenomonas	Veillonella	Helcococcus
Actinobaculum	Cryptosporangium	Tetrasphaera	Leucobacter	Citricoccus	Nesterenkonia	Nocardia	Microlunatus	Kitasatospora	Alloscardovia	Adlercreutzia	BF311	Dysgonomonas			Paraprevotella	Arenibacter	Elizabethkingia	Lewinella	Anaerobacillus	Macrococcus		Turicibacter	Abiotrophia		Marinilactibacillus	Desemzia		Tetragenococcus	Pediococcus			Clostridiisalibacter	Anaerostipes\&Dorea					Pseudobutyrivibrio	Shuttleworthia	Desulfosporosinus	Filifactor	Ethanoligenens		BSV43	Mitsuokella		Sporomusa	vadinHB04	Gallicola
Arcanobacterium	Dermabacter	Terracoccus	Frigoribacterium	Arthrobacter	Renibacterium\&Rothia	Mycobacterium	Luteococcus	Streptosporangium	Bombiscardovia	Collinsella	X5-7N15	Candidatus\			CF231	Aquimarina	Ornithobacterium	Haliscomenobacter	Alkalibacillus\&Bacillus\&Geobacillus	Salinicoccus			Alkalibacterium			Carnobacterium		Vagococcus	Weissella			Candidatus\	Epulopiscium							Desulfitobacter	Tepidibacter	Anaerotruncus		Anaerovibrio	Pectinatus		Succiniclasticum		GW-34
Candidatus\	Brachybacterium	Serinicoccus	Curtobacterium	Microbispora	Sinomonas	Virgisporangium	Tessaracoccus	Nonomuraea	Gardnerella	Coriobacterium		Azobacteroides			Odoribacter	Aequorivita	Riemerella\&Wautersiella	Segetibacter	Lentibacillus										Leuconostoc			Arthromitus	Lachnobacterium							Dehalobacter\	Syntrophomonas	Anaerofilum		Anaeromusa	Pelosinus		Thermosinus		Finegoldia
Ancillula	Dermacoccus	Phycicoccus	Cryocola		Zhihengliuella	Verrucosispora	Thermobispora	Actinomadura	Scardovia	Eggerthella		Parabacteroides			Butyricimonas	Cellulophaga	Weeksella	Sediminibacterium	Marinibacillus										Fructobacillus			Caminicella	Lachnospira							Syntrophobotulus	Symbiobacterium			Acidaminococcus	Phascolarctobacterium				Dethiosulfatibacter
Mobiluncus	Dermatophilus	Kytococcus	Cryobacterium			Solwaraspora	Saccharopolyspora	Actinocorallia		Slackia					Rikenella	Flavobacterium		Niabella	Marinococcus													Caloranaerobacter								Desulfotomaculum\	YNPFFP6			G07	Propionispora				Anaerococcus
N09	Dietzia	Knoellia	Clavibacter			Pilimelia	Saccharomonospora	Actinoallomurus		Candidatus\					PW3	Gelidibacter		Flavisolibacter	Natronobacillus													Caloramator								Desulfovirgula	Sulfobacillus			Megamonas					X168
Trueperella	Frankia	Janibacter	Candidatus\			Dactylosporangium	Pseudonocardia	Tsukamurella		Microthrix					Blvii28	Gillisia		Flavihumibacter	Oceanobacillus													Alkaliphilus								Desulfurispora	Mogibacterium
Varibaculum	Modestobacter	Arsenicicoccus	Rhodoluna			Couchioplanes	Prauserella	Williamsia		Iamia					AF12	Gramella		Chitinophaga	Pontibacillus													X02d06								Niigata-25	Anaerovorax
Actinopolyspora	Geodermatophilus	Jonesia	Candidatus\			Catellatospora	Jiangella	Yaniella		Ferrimicrobium					BE24	Kordia		KSA1	Salimicrobium													Geosporobacter\								Pelotomaculum	WH1-8
Saccharothrix	Blastococcus	Kineosporia	Aquiluna			Actinoplanes	Amycolatopsis			Acidimicrobium						Lacinutrix		Balneola	Terribacillus													Thermotalea								Peptococcus	NP25
Lentzea	Glycomyces	Kineococcus	Agromyces			Actinocatenispora	Actinomycetospora			Nitriliruptor						Leeuwenhoekiella		Salisaeta	Thalassobacillus													Natronincola\								Sporotomaculum	Guggenheimella
Kibdelosporangium			Agrococcus			Propionicimonas	Rarobacter			Euzebya						Lutimonas		Salinibacter	Virgibacillus\&Paenibacillus													Anaerovirgula								WCHB1-84	Fusibacter
Actinokineospora			Mycetocola			Pimelobacter	Sanguibacter			Rubrobacter						Maribacter		Rubricoccus	Cohnella													Oxobacter								rc4-4	Acidaminobacter
Actinoalloteichus			Pseudoclavibacter			Nocardioides	Sporichthya			Solirubrobacter						Mesonia		Rhodothermus	Brevibacillus													Proteiniclasticum									Thermodesulfobium
Georgenia			Rathayibacter			Kribbella				Patulibacter						Muricauda		Sphingobacterium	Aneurinibacillus													SMB53									Coprothermobacter
Brevibacterium			Salinibacterium			Friedmanniella										Myroides		Pedobacter	Ammoniphilus													Sarcina									Thermovenabulum
Oerskovia						Aeromicrobium										Polaribacter		Parapedobacter	Brochothrix													Thermoanaerobacterium									Thermoanaerobacter
Demequina						Actinopolymorpha										Psychroflexus		Olivibacter	Kyrpidia													Thermohalobacter									Thermacetogenium
Cellulomonas						Streptomonospora										Psychroserpens		Ucs1325	Alicyclobacillus													Tindallia\									Moorella
Actinotalea						Prauseria										Robiginitalea		SGUS912	Pasteuria\&Planococcus													Anoxynatronum									Caldanaerobacter
						Nocardiopsis										Salegentibacter		SC3-56	Paenisporosarcina													Christensenella									Caldicellulosiruptor
						Xylanimicrobium										Salinimicrobium		Candidatus\	Lysinibacillus													Caldicoprobacter									Natranaerobius
						Promicromonospora										Sediminicola		Cardinium	Kurthia													Dehalobacterium									Candidatus\
						Cellulosimicrobium										Tenacibaculum		Candidatus\	Planomicrobium													Pseudoramibacter\									Contubernalis
																Ulvibacter		Amoebophilus	Rummeliibacillus													Eubacterium									KF-Gitt2-16
																Winogradskyella		Roseivirga	Solibacillus													Garciella									Dethiobacter
																Zhouia		Reichenbachiella	Sporosarcina													Anaerofustis									Anaerobranca
																Zobellia		Persicobacter	Ureibacillus													Alkalibacter									A55\
																Wandonia		JTB248	Viridibacillus													Acetobacterium									D21
																Owenweeksia		Fulvivirga	Sporolactobacillus													Lutispora									Natroniella
																Fluviicola		Flexithrix	Pullulanibacillus													Gracilibacter									Halanaerobacter
																Cryomorpha		Flexibacter	Thermicanus													Heliorestis									Acetohalobium
																Crocinitomix		Flammeovirga	Exiguobacterium																						Halanaerobium
																Brumimicrobium		Sporocytophaga	Thermoactinomyces
																Blattabacterium		Spirosoma	Shimazuella
																		Runella	Planifilum
																		Rudanella	Laceyella
																		Rhodocytophaga
																		Pontibacter
																		Microscilla
																		Leadbetterella
																		Hymenobacter
																		Flectobacillus
																		Emticicia
																		Dyadobacter
																		Cytophaga
																		Adhaeribacter
[truncated: 29 more columns]
